# Supplementary material for: References values and standardized testing protocols for performance-based and patient-reported outcome measures among individuals with lower limb amputation
Source: Front Rehabil Sci. 2026 Mar 13;7:1786298. doi: 10.3389/fresc.2026.1786298 (PMC13021846; doi:10.3389/fresc.2026.1786298)
Supplement: Supplementary file 2 [file Datasheet2.xlsx]

## Sheet: Sheet1
Subject	Sex	Age	Weight (kg)	Height (cm)	Uni or Bilateral	Amputation Level	K-level	Prosthetic Knee Type	Prosthetic Foot Type/Attributes	Years Since Limb Loss	Cause of Limb Loss	10MWT-SSV (m/s)	10MWT-FV (m/s)	10MWT Level of Assist	10MWT AD	6MWT (m)	6MWT Breaks Taken	6MWT Level of Assist	6MWT AD	5XSTS (s)	FSST (s)	FSST AD	BBS	FGA	AMP	CHAMP	OPUS Health Quality of Life Index (raw score)	OPUS Health Quality of Life Index (Rasch score)	OPUS Health Quality of Life Index (Rasch std. error)	OPUS Lower Extremity Functional Status (raw score)	OPUS Lower Extremity Functional Status (Rasch score)	OPUS Lower Extremity Functional Status (Rasch std. error)	OPUS Satisfaction with Device (Rasch score)	OPUS Satisfaction with Device (Rasch score)	OPUS Satisfaction with Device (Rasch std. error)	mFES (average)	PEQ Ambulation	PEQ Appearance	PEQ Frustration	PEQ Perceived Response	PEQ Residual Limb	PEQ Social Burden	PEQ Sounds	PEQ Utility	PEQ Well Being	PEQ Mobility (12 item)	PLUS-M (T-score)	PLUS-M (std. error)	PROMIS Physical Function for Mobility Aid Users (T-score)
1	male	49	92.9864	195.58	Unilateral	tf (kd)	4	MPK	MADR	1.88368	Trauma	1.31997	1.61061	Independent	None	498.958	0	Independent	None	14.38	11.53	None	55	26	43	16	68	58.12	2.1	63	62.85	2.42	44	54.92	3.87	9.92857	87.75	84.75	89	91.3333	90.6667	88	99	87.875	50	91.6667	59.6	2.8	47.7
2	male	31	62.505	191.77	Unilateral	tf	3	MPK	MADR	7.28009	Cancer	1.3028	2.16181	Independent	None	600.1	0	Independent	None	21.27	9.51	None	51	27	43	22	80	66.04	2.75	73	73.31	3.27	43	53.38	3.66	9.85714	77.25	66.75	100	92.4	93.3333	Not valid (fewer than half answered with a number score)	91	90.25	82	81.6667	61	2.9	54
3	male	24	66.8595	175.26	Unilateral	tf	3	MPK	MADR	3.24168	Cancer	1.43771	2.0958	Independent	None	576.9	0	Independent	None	9.66	9.41	None	53	26	44	23	57	53	1.9	60	60.51	2.32	34	43.94	2.77	10	83.125	76.4	95	81.6667	94.1667	78.6667	100	75.875	82.5	83.6667	53.6	2.1	44.5
4	male	65	124.602	180.34	Unilateral	tf	3	Mechanical (hydraulic)	MADR	50.7526	Trauma	0.804028	1.09937	Contact Guard Assist	None	292.303	0	Contact Guard Assist	Check paper form?	Unable	17.5	None	41	12	33	Not performed	57	53	1.9	51	54.32	2.15	26	37.54	2.75	6.71429	74.125	72.25	42.5	Not valid (fewer than half answered with a number score)	72.5	Not valid (fewer than half answered with a number score)	59	64.375	77	68.5833	57.3	2.5	41.1
5	female	76	43.0913	157.48	Unilateral	tt	3	N/A	MADR	22.4016	Trauma	1.22706	1.50778	Independent	None	457.2	0	Independent	None	11.37	10.37	None	50	21	40	7	78	64.37	2.58	57	58.33	2.25	49	65.84	5.06	9.57143	89.75	88.4	89.5	94	76.8333	Not valid (fewer than half answered with a number score)	97	92.75	90.5	91.5	49.8	2	40.2
6	male	64	98.5203	172.72	Unilateral	tt	3	N/A	MADR	9.01867	Trauma	0.940419	1.58632	Stand-by Assist	None	443.5	0	Stand-by Assist	None	Unable	13.75	None	43	21	37	Not performed	54	51.73	1.88	55	56.95	2.21	34	43.94	2.77	8.64286	58	100	31	80	79.3333	Not valid (fewer than half answered with a number score)	10.5	90.5	41	55	52.7	2.1	37.8
7	male	50	87.7248	185.42	Unilateral	tt	3	N/A	MADR	29.7364	Trauma	1.32208	1.75854	Independent	None	591.2	0	Independent	None	10.31	7.4	None	53	30	45	28	85	71.6	3.48	79	90.75	7.58	50	68.76	5.33	10	100	87.5	100	100	87.1667	Not valid (fewer than half answered with a number score)	100	93.75	92.5	99.5833	71.4	4.9	67.4
8	male	74	83.9146	180.34	Unilateral	tt	3	N/A	MADR	54.7883	Trauma	1.24635	1.69898	Independent	None	558.7	0	Independent	None	17.21	9.96	None	52	27	45	15.5	84	70.26	3.28	62	62.04	2.38	53	80.73	7.25	9.85714	90	91.4	100	100	76.1667	96	80.5	89.625	100	91.5833	64.5	3.3	48.3
9	male	42	104.871	185.42	Unilateral	tt	3	N/A	MADR	23.3379	Infection	0.984752	1.24971	Independent	None	361	0	Independent	None	20.91	13.2	None	52	22	44	13.5	68	58.12	2.1	50	53.68	2.13	41	50.75	3.32	7.21429	86.75	94.8	98.5	97.6667	91.8333	76.5	97	86.625	87.5	89.3333	49.8	2	38.7
10	male	59	111.312	185.42	Unilateral	tf	3	Mechanical (hydraulic)	MADR	35.8118	Trauma	0.935879	1.09339	Independent	None	358.5	0	Independent	None	Unable	13.45	None	48	12	34	4.5	55	52.15	1.89	43	49.4	2.07	37	46.57	2.92	9.57143	68.375	86	97	99	71.5	94.5	99	83.25	70.5	62.25	50.5	2	41.4
11	male	60	94.3019	172.72	Unilateral	tt	3	N/A	Hydraulic	5.31154	Cancer	1.69743	2.04804	Independent	None	514.8	0	Independent	None	14.66	9.81	None	49	24	45	11.5	84	70.26	3.28	67	66.34	2.62	48	63.18	4.83	9.71429	91.5	93.6	98.5	97.8	88.8333	Not valid (fewer than half answered with a number score)	92	91.375	92	93.3333	59.6	2.8	46
12	male	28	58.967	170.18	Unilateral	tt	3	N/A	MADR	1.53323	Trauma	1.19907	1.56606	Independent	None	531.7	0	Independent	None	9.97	9.9	None	50	30	46	27	47	48.87	1.85	61	61.27	2.35	36	45.66	2.86	8.5	71	69.5	67	51.6667	61	66.3333	87.5	51.75	72	76.4167	55.3	2.3	45.9
13	male	71	101.514	177.8	Unilateral	tt	3	N/A	MADR	2.16842	Cancer	1.21326	2.1938	Independent	None	560.8	0	Independent	None	10.58	8.14	None	50	26	45	19	86	73.13	3.73	60	60.51	2.32	46	58.59	4.35	10	92.625	100	100	99.5	58.6667	Not valid (fewer than half answered with a number score)	100	94	91	92.75	59.6	2.8	47.3
14	male	27	85.9104	187.96	Unilateral	tt	4	N/A	MADR	6.61752	Trauma	1.31429	1.94749	Independent	None	648.9	0	Independent	None	10.08	5.88	None	54	30	45	29	85	71.6	3.48	80	100	13.38	44	54.92	3.87	10	97.5	99	81.5	97.6	80.5	Not valid (fewer than half answered with a number score)	100	96.625	95	98.3333	67.1	3.8	60.8
15	female	52	97.5224	172.72	Unilateral	tt	3	N/A	MADR	1.62905	Infection	1.08699	1.51614	Independent	None	433.2	0	Independent	None	15.22	16.37	None	50	23	43	Not performed	65	56.61	2.03	39	47.04	2.06	35	44.79	2.81	7.78571	69	65.25	93.5	Not valid (fewer than half answered with a number score)	80.5	Not valid (fewer than half answered with a number score)	47.5	75.125	79	74.0833	43.3	1.9	38.9
16	male	69	89.4484	182.88	Unilateral	tt	3	N/A	MADR	10.0399	Vascular disease	1.07796	1.35859	Stand-by Assist	None	422.6	0	Stand-by Assist	None	15.12	9.88	None	50	18	42	Not performed	73	60.93	2.28	58	59.04	2.27	32	42.31	2.72	9.28571	80.125	80	100	100	82.3333	100	50	93.875	100	82.5833	57.3	2.5	43.8
17	female	75	72.8469	172.72	Unilateral	tt	3	N/A	MADR	21.8348	Cancer	1.30646	1.82174	Independent	None	539.6	0	Independent	None	12.77	9.02	None	52	26	45	12.5	83	69.05	3.11	47	51.82	2.1	39	48.52	3.09	9.57143	61.25	45.8	43	99	61.5	Not valid (fewer than half answered with a number score)	75	67.5	78	60.1667	53.6	2.1	42.1
18	male	28	63.4122	165.1	Unilateral	tt	4	N/A	MADR	4.54219	Trauma	1.24604	1.74353	Independent	None	566.5	0	Independent	None	13.21	11.75	None	54	29	47	28.5	62	55.2	1.97	61	61.27	2.35	34	43.94	2.77	10	84.875	56.75	83.5	Not valid (fewer than half answered with a number score)	69.8333	Not valid (fewer than half answered with a number score)	25	66.25	96	89.75	59.6	2.8	49.8
19	male	74	132.721	187.96	Unilateral	tf (kd)	3	MPK	MADR/Shock absorbing/Torsion	7.74006	Infection	0.951517	1.17999	Stand-by Assist	Single point cane	292.5	0	Stand-by Assist	Single point cane	Unable	20.83	Single point cane	28	13	30	Not performed	76	62.89	2.44	48	52.43	2.11	50	68.76	5.33	9.42857	76.75	79.6	68.5	100	89.1667	Not valid (fewer than half answered with a number score)	75.5	91.75	96	76.9167	47.7	1.9	41.1
20	male	36	93.1679	172.72	Unilateral	tf (kd)	3	MPK	MADR	7.08297	Trauma	1.07044	1.41399	Independent	None	392.4	0	Independent	None	17.77	13.76	None	50	24	41	14	77	63.61	2.5	54	56.28	2.19	39	48.52	3.09	9.78571	73.5	68.25	75	90.6667	77.6667	Not valid (fewer than half answered with a number score)	42.5	85.875	80.5	75.8333	55.3	2.3	47.1
21	male	76	97.976	177.8	Unilateral	tf	3	MPK	MADR	54.049	Cancer	0.925781	1.04345	Stand-by Assist	Rollator walker	105.5	0	Contact Guard Assist	Rollator walker	Unable	Unable	N/A	29	9	23	Not performed	45	48.07	1.85	28	40.51	2.1	38	47.52	3	5.57143	22.625	62.5	30.5	75.2	76.6667	43.5	75	55.375	35	25.75	34.1	2.1	31.8
22	male	76	98.0667	167.64	Unilateral	tt	3	N/A	MADR	3.90973	Vascular disease	1.15142	1.55087	Independent	None	303.3	1	Independent	None	17.34	13.28	None	48	18	36	11.5	92	100	15.56	64	63.67	2.46	55	100	17.09	10	99.75	100	100	100	100	100	95.5	97.125	94	99.8333	59.6	2.8	49.7
23	male	37	113.171	190.5	Unilateral	tf	3	MPK	MADR	17.5171	Cancer	1.48731	1.79498	Independent	None	563.6	0	Independent	None	Unable	11.53	None	50	27	41	15	81	66.96	2.85	68	67.32	2.68	54	88.19	9.72	9.78571	79.375	94	94.5	96.4	86.3333	99.6667	93.5	93.5	100	82	58.4	2.6	49.7
24	female	54	67.676	165.1	Unilateral	tf	3	MPK	MADR/Torsion	32.4332	Trauma	1.18243	1.74158	Independent	None	500.5	0	Independent	None	11.47	6.81	None	54	25	43	18	71	59.75	2.2	62	62.04	2.38	44	54.92	3.87	10	89.875	90.75	96.5	100	92.1667	100	89	93	100	93.25	54.4	2.2	45
25	male	50	108.771	190.5	Unilateral	tf	3	Mechanical (hydraulic)	MADR/Shock absorbing	47.6505	Trauma	1.19783	1.54958	Independent.	None	459.9	0	Independent	None	13.37	7.25	None	53	28	43	23	75	62.21	2.38	60	60.51	2.32	39	48.52	3.09	9.57143	85.625	81.5	61	100	68.6667	100	100	82.375	87	88.1667	56.3	2.4	45.8
26	female	45	54.2496	168.91	Unilateral	tt	4	N/A	MADR	18.5959	Trauma	1.41027	2.08069	Independent	None	612.5	0	Independent	None	8.78	5.85	None	56	28	47	26	55	52.15	1.89	60	60.51	2.32	34	43.94	2.77	7.92857	80.625	45	45.5	Not valid (fewer than half answered with a number score)	83.1667	77.6667	24.5	78.75	78.5	84.6667	49.1	2	41.1
27	male	45	127.278	185.42	Unilateral	tt	3	N/A	ESR	5.11167	Vascular disease	1.10947	1.57692	Independent	Cane	280.9	1	Independent	cane	17.07	14.4	None	46	23	41	Not performed	33	43.14	1.9	33	43.51	2.06	36	45.66	2.86	7.92857	46.25	70	54.5	Not valid (fewer than half answered with a number score)	71.1667	Not valid (fewer than half answered with a number score)	37.5	73.375	33	54.4167	45.8	1.9	34.9
28	male	70	114.85	167.64	Unilateral	tf	3	MPK	MADR	15.7211	Trauma	0.966535	1.22333	Independent	None	324.4	0	Independent	None	21.37	14	None	42	16	38	4	73	60.93	2.28	43	49.4	2.07	34	43.94	2.77	6.85714	94.75	56.6	52.5	95.6667	79.1667	75.6667	84	57.125	90	92.8333	62.5	3.1	40.4
29	male	47	72.6655	171.45	Unilateral	tf	3	Mechanical (hydraulic)	MADR	26.7028	Trauma	1.06984	1.37392	Independent	None	400.4	0	Modified Independence	Single point cane	21.93	11.58	None	50	22	38	11	70	59.19	2.16	62	62.04	2.38	38	47.52	3	10	89.75	47.25	36.5	100	72.5	91.5	50	84.25	50	92.0833	58.4	2.6	45.8
30	male	36	90.1742	177.8	Unilateral	tt	4	N/A	MADR	35.0699	Trauma	1.02584	1.46305	Independent	None	438.6	0	Independent	None	10.77	12.82	None	52	30	44	17	83	69.05	3.11	68	67.32	2.68	41	50.75	3.32	9	83.625	75.4	91.5	84.3333	59.5	90	92	83.75	87.5	84.8333	58.4	2.6	54.1
31	male	65	105.687	170.18	Unilateral	tt	3	N/A	SACH	43.1357	Trauma	1.40263	1.97891	Independent for SSV, Contact Guard Assist for FV	None	Not performed dt elevated blood pressure	N/A	N/A	N/A	20.9	10.53	None	43	25	38	Not performed	65	56.61	2.03	36	45.28	2.05	37	46.57	2.92	9.07143	55.75	61.5	95	84.25	76.3333	64.6667	90.5	54.5	85.5	54.75	48.4	1.9	35.4
32	male	71	94.6194	175.26	Unilateral	tf	3	MPK	MADR	6.08363	Vascular disease	0.673587	0.863731	Modified Independent	Single point cane	170	4	Stand by assist	Single point cane	Unable	41.95	Single point cane	37	10	34	Not performed	78	64.37	2.58	41	48.21	2.06	33	43.12	2.74	7.5	47.75	79.8	92.5	75.2	85.1667	90.5	96.5	50.875	63	56.5	44.5	1.9	37.9
33	male	71	96.8873	180.34	Unilateral	tf (kd)	3	Mechanical (hydraulic)	MADR	71.9851	Congenital	0.953481	1.08322	Stand-by Assist	None	346.5	0	Stand-by Assist	None	Unable	21.09	None	39	11	32	Not performed	65	56.61	2.03	34	44.1	2.06	28	39.14	2.7	5.5	17.625	25	17.5	77.6667	57.3333	61.6667	75	32.5	50	18.0833	45.8	1.9	34.7
34	male	29	68.4924	165.1	Unilateral	tt	3	N/A	MADR	0.331287	Trauma	1.24084	1.53728	Independent	None	249.631	0	Independent	None	10.19	6.53	None	56	30	46	17	32	42.71	1.91	54	56.28	2.19	40	49.59	3.2	9.21429	48.75	79	83.5	66	67.8333	Not valid (fewer than half answered with a number score)	48.5	67.5	85.5	62.9167	49.1	2	42.4
35	male	28	85.2754	172.72	Unilateral	tf	3	MPK	MADR	0.662573	Trauma	0.980833	1.25949	Independent	Right Ankle-Foot Orthosis	374.294	0	Independent	None	29.78	12.63	Right Ankle-Foot Orthosis	53	24	39	6.5	53	51.32	1.87	46	51.21	2.09	40	49.59	3.2	4.35714	64	54.5	93.5	97.3333	86	Not valid (fewer than half answered with a number score)	43.5	60.875	73	66.6667	48.4	1.9	38.2
36	male	34	106.594	190.5	Unilateral	tf	4	Powered	MADR/PIVOT	0.555795	Trauma	1.18533	1.72931	Independent	None	Not completed dt powered knee overheated	N/A	N/A	N/A	14.55	10.78	None	56	22	44	11		Not completed	Not completed	Not completed	Not completed	Not completed	Not completed	Not completed	Not completed	Not completed	Not completed	Not completed	Not completed	Not completed	Not completed	Not completed	Not completed	Not completed	Not completed	Not completed	Not completed	Not completed	Not completed
37	female	71	69.3996	162.56	Unilateral	tt	3	N/A	MADR/PIVOT	1.47026	Trauma	1.06893	1.30615	Independent	Cane	416.662	0	Independent	Cane	8.37	11.89	blank in redcap. Used cane for other tests	55	25	42	5.5	77	63.61	2.5	55	56.95	2.21	42	52	3.48	9.92857	86.875	77.25	71	90.3333	86.5	85.6667	94.5	75.375	77	88	58.4	2.6	44.3
38	male	51	71.214	172.72	Unilateral	tt	3	N/A	MPA	2.32996	Trauma	1.10155	1.21244	Stand-by Assist	Cane	329.489	0	Stand-by Assist	Cane	27.51	14.03	Cane	44	10	37	Not performed	33	43.14	1.9	46	51.21	2.09	20	32.01	3.18	5.14286	28.5463	64.382	52.2472	55.9551	75.3277	42.6966	59.5506	40.7303	42.1348	34.2463	43.9	1.9	36.4
39	male	63	117.934	190.5	Unilateral	tt	2	N/A	MADR	2.09724	Vascular disease	0.98	1.42	Independent	Cane	371.5	0	Stand-by Assist	Cane	30	15	cane	50	19	40	Not performed	64	56.13	2.01	57	58.33	2.25	36	45.66	2.86	9.57143	78.3	97	69.1	90.6	20.4	92.6	25	29.4	94.1	65.4	52.7	2.1	39.4
40	male	64	90.7185	187.96	Bilateral	tt/tt	3	N/A	MADR	38.2595	Vascular disease	0.990691	1.52984	Stand-by Assist	None	404.6	0	Stand-by Assist	None	13	7.95	None	47	21	38	10	68	58.12	2.1	55	56.95	2.21	38	47.52	3	9.78571	83.0758	95.0562	99.4382	99.3258	84.6442	99.4382	39.0449	70.927	86.236	88.4831	52.7	2.1	41.2
41	female	35	102.058	167.64	Unilateral	tt	3	N/A	MADR	1.95487	Trauma	1.2504	1.71506	Independent	None	541.7	0	Independentependent	None	7.22	7.28	None	53	28	44	29.5	48	49.28	1.85	38	46.45	2.05	32	42.31	2.72	6.35714	53.93	70.65	60.67	74.94	55.81	30.9	72.19	68.96	87.35	61.05	49.8	2	41.2
42	male	52	117.027	182.88	Unilateral	tt	3	N/A	MADR	24.0032	Trauma	1.26587	1.72223	Independent	None	425.69	0	Independent	None	12.45	15.33	None	51	20	41	11	83	69.05	3.11	53	55.62	2.18	46	58.59	4.35	10	84.9017	89.3258	98.5955	97.0787	86.0487	86.8165	97.4719	95.927	94.9438	85.3933	55.3	2.3	48
43	male	67	103.873	185.42	Unilateral	tt	3	N/A	MADR/Shock absorbing	30.5249	Trauma	1.38391	2.18988	Independent	None	600	0	Independent	None	7.33	7.13	None	52	25	45	17.5	71	59.75	2.2	64	63.67	2.46	24	35.85	2.83	9.85714	81	37	46.5	69.4	51.1667	Not valid (fewer than half answered with a number score)	35.5	54.625	92	85.5833	57.3	2.5	47.5
44	male	70	103.283	175.26	Bilateral	tt/tt	2	N/A	MADR	6.1685	Vascular disease	0.701936	0.921593	Stand-by Assist	2-Wheel walker	193.18	3	Independent	2-Wheel walker	Unable	33	2-Wheel walker	25	9	28	Not performed	70	59.19	2.16	42	48.81	2.07	39	48.52	3.09	5.21429	36.3062	94.382	98.3146	96.6292	71.9101	61.6105	61.7978	74.368	77.5281	50.7959	40.3	1.9	31.7
45	male	61	83.8692	165.1	Unilateral	tf	3	MPK	ESR	4.01103	Vascular disease	0.859557	0.985829	Stand-by Assist	Single point cane	299.69	0	Stand-by Assist	Single point cane	13.64	14.4	Single point cane	49	13	38	Not performed	58	53.43	1.91	41	48.21	2.06	38	47.52	3	8.35714	54.625	48.8	47.5	91	60.6667	64.5	52.5	67.25	73.5	59.6667	48.4	1.9	38.9
46	male	63	87.3619	190.5	Unilateral	tf	3	MPK	MADR	43.5409	Trauma	1.19956	1.57283	Independent	None	457	0	Independent	None	19.25	10.14	None	51	19	42	Not performed	70	59.19	2.16	63	62.85	2.42	32	42.31	2.72	9.71429	84	82	25.5	99.6	86.6667	100	90.5	49.125	52	89.1667	58.4	2.6	56.2
47	male	72	96.5698	170.18	Bilateral	tt/tf	3	MPK	MADR	52.0504	Trauma	0.968638	1.16389	Independent	Loftstrand bilaterally	353.64	0	Stand-by Assist	Loftstrand bilaterally	Unable	20.46	Loftstrand bilaterally	38	13	32	Not performed	73	60.93	2.28	61	61.27	2.35	36	45.66	2.86	9.92857	83.5	54.2	92.5	87.8	75.3333	85.6667	49	82.25	95.5	84.8333	53.6	2.1	44.3
48	male	49	104.78	172.72	Unilateral	tt	3	N/A	Hydraulic	8.49025	Trauma	1.61681	2.26319	Independent	None	553.14	0	Independent	None	8.37	4.82	None	56	30	45	28	69	58.64	2.13	55	56.95	2.21	35	44.79	2.81	9.5	92.25	86.25	60	100	89.1667	92	54	88.75	91.5	90.4167	58.4	2.6	47.5
49	male	65	102.149	176.53	Unilateral	tt	3	N/A	MADR/Shock absorbing/Torsion	8.95296	Vascular disease	1.12617	1.47176	Independent	None	373.21	0	Independent	None	14.34	9.63	None	52	26	43	Not performed	70	59.19	2.16	45	50.6	2.08	31	41.51	2.7	9	47.75	56.75	87	78.4	58.3333	65.3333	65	66.5	55.5	46.4167	54.4	2.2	46.7
50	male	74	90.9453	176.53	Unilateral	tt	3	N/A	MADR/PIVOT	51.8477	Trauma	1.53516	1.84757	Independent	None	391	0	Independent	None	10.27	11.46	None	53	24	43	Not performed	59	53.86	1.93	27	39.89	2.11	21	33.06	3.06	8.71429	13.375	20	0	99	2.33333	99	0.5	9.125	35.5	12.25	39	1.9	38.6
51	male	66	82.0095	165.1	Unilateral	tf	3	MPK	MADR	44.365	Trauma	1.00066	1.09447	Independent	None	325.42	1	Independent	None	22.27	12.59	None	49	17	40	Not performed	59	53.86	1.93	42	48.81	2.07	41	50.75	3.32	9.5	58.625	94.75	94.5	95.8	83.1667	97.5	99.5	79.5	63.5	53.3333	49.1	2	40.3
52	male	36	146.51	187.96	Bilateral	tt/tf	3	MPK	MADR	14.9928	Trauma	1.01919	1.23001	Independent	Cane	Not performed dt elevated blood pressure	N/A	N/A	N/A	13.19	11.53	Cane	44	17	41	Not performed	59	53.86	1.93	41	48.21	2.06	31	41.51	2.7	5.92857	34.25	55.5	28	52.6667	72.3333	70.5	67.5	53.125	33.5	40	46.4	1.9	35.4
53	male	76	118.796	180.34	Unilateral	tt	3	N/A	MADR/Shock absorbing/Torsion	1.24575	Infection	0.918383	1.32517	Independent	None	405.68	0	Independent	None	14.14	13.9	None	48	21	42	Not performed	80	66.04	2.75	47	51.82	2.1	41	50.75	3.32	9.42857	59.75	82.5	30	90	85.6667	93	77	74.75	78.5	67.9167	58.4	2.6	42.3
54	male	61	147.871	180.34	Unilateral	tt	3	N/A	ESR	1.70572	Infection	0.70471	0.979222	Stand-by Assist	None	206.75	1	Stand-by Assist	Hand rail intermittently	Unable	33.33	None	36	12	34	Not performed	45	48.07	1.85	24	37.99	2.16	22	34.04	2.96	4.64286	27.5	65.75	14.5	Not valid (fewer than half answered with a number score)	54.8333	Not valid (fewer than half answered with a number score)	57	41	39.5	27	42.1	1.9	33.9
55	male	59	102.512	177.8	Unilateral	tt	3	N/A	MADR/Adjustable height	12.9968	Infection	0.815997	1.05623	Independent	None	305.49	1	Min Assist (x1 for loss of balance)	Hand rail	17.8	Unable	N/A	26	13	25	Not performed	73	60.93	2.28	43	49.4	2.07	36	45.66	2.86	9.07143	44	82	97	98.3333	92	98.5	97.5	72.25	64.5	61.1667	47.7	1.9	36.3
56	male	73	74.0716	175.26	Unilateral	tt	3	N/A	Hydraulic	3.75641	Vascular disease	1.31057	1.53476	Independent	None	384.02	1	Independent	None	12.64	13.03	None	52	21	41	5.5	69	58.64	2.13	51	54.32	2.15	34	43.94	2.77	7.92857	83.625	99.75	100	100	85.6667	100	83	94.375	100	89.0833	54.4	2.2	42.1
57	male	73	90.7185	163.83	Unilateral	tf	2	MPK	MADR	7.18701	Vascular disease	0.61266	0.513139	Contact Guard Assist and Stand-by Assist	Hand rail intermittently and Single point cane	59.5	1	Stand-by Assistx1	Hand rail intermittently	25.02	52.39	Cane	38	Not performed dt back pain	37	Not performed	66	57.1	2.05	34	44.1	2.06	34	43.94	2.77	7.14286	37.625	88.25	99	96.6	87.5	56	92	38.875	63	43.25	41.5	1.9	32.3
58	male	57	90.8999	167.64	Unilateral	tf	3	MPK	MADR	13.413	Trauma	1.10848	1.58854	Independent	None	418.65	0	Independent	None	21.47	13.82	None	52	21	42	11	62	55.2	1.97	40	47.63	2.06	32	42.31	2.72	7.14286	78.75	78.25	93	84.2	69	76	32.5	78	81	78.0833	49.8	2	40.8
[truncated: 18 more columns]
